# Supplementary material for: Nomogram for Risk Prediction of Mortality for Patients with Critical Cardiovascular Disease Treated by Continuous Renal Replacement Therapy in Coronary Care Unit
Source: Rev Cardiovasc Med. 2022 May 26;23(6):189. doi: 10.31083/j.rcm2306189 (PMC11273656; doi:10.31083/j.rcm2306189)
Supplement: Supplementary file 1 [file 2153-8174-23-6-189-s1.zip]

Archive with 1 entries (1 files):
- 2153-8174-23-6-189-s1.docx
